# Supplementary material for: Detection and characterization of small insertion and deletion genetic variants in modern layer chicken genomes
Source: BMC Genomics. 2015 Jul 31;16:562. doi: 10.1186/s12864-015-1711-1 (PMC4563830; doi:10.1186/s12864-015-1711-1)
Supplement: Additional file 1: — An excel file with the details of the chicken lines analysed for InDel detection and the number of InDels detected from each line using the SAMtools and Dindel programmes and after getting the consensus set. [file 12864_2015_1711_MOESM1_ESM.xlsx]

## Sheet: Additional file 1
	Additional file 1: Details about the chicken lines analysed for detection of InDels and the number of InDels detected
	from each line using the SAMtools and Dindel programmes and after getting the consensus set
Line1	Breed	Usage	Samples	InDel detected by SAMtools mpileup2	InDel detected by Dindel3	Total number of unique InDels detected by both packages4	% of InDels detected by SAMtools5	% of InDels detected by Dindel5	Common InDels detected by both packages6
WEL1	White Leghorn	C	10 ♂	443349	487568	547993	81	89	381701
WEL2	White Leghorn	C	10 ♀	416264	503752	541835	77	93	376914
WEL3	White Leghorn	C	10 ♀	423964	492304	537901	79	92	377185
WEL4	White Leghorn	C	10 ♂	415924	489564	533746	78	92	370663
WEL5	White Leghorn	C	10 ♂	416916	451677	510833	82	88	356666
WEL6	White Leghorn	C	3 ♀	562542	593474	649062	87	91	506253
BEL1	White Plymouth Rock	C	10 ♀	468222	567651	614659	76	92	419563
BEL2	White Plymouth Rock	C	10 ♂	464636	554965	603510	77	92	414486
BEL3	Rhode Island Red	C	10 ♂	437223	532482	577840	76	92	390365
BEL4	Rhode Island Red	C	15 ♀	433733	512750	568827	76	90	376560
BEL5	White Rock	C	15 ♀	490052	599048	637472	77	94	450241
RI-J	Brown Leghorn	E	10 ♂	401696	469016	508578	79	92	361062
I3	IAH Wellcome line Inbred	E	10 ♀	417961	465700	506554	83	92	375863
I4	IAH Inbred N	E	10 ♂	383498	432198	473599	81	91	341202
I5	IAH Inbred 15	E	10 ♀	366361	417853	454609	81	92	328904
I6	IAH Inbred 0	E	10 ♀	425299	480137	521369	82	92	382993
	Total unique			1273000	1355154				1110149
	1WEL= white egg layer; BEL= brown egg layer; I= inbred, IAH= Institute of Animal Health; RI-J= Roslin Institute J line; C= commercial; E= experimental.
	2Number of InDels detected in all chromosomes with quality and map-quality scores ≥ 20 and InDel coverage ≥ 2.
	3Number of InDels detected in all chromosomes with InDel coverage ≥2.
	4The total number was the unique InDels detected by SAMtools and Dindel software combined.
	5Calculated based on unique InDels.
	6Number of InDels common detected by SAMtools and Dindel software with InDel coverage ≥2.
	Chromosomes W and random are not included.
