# Supplementary material for: Detection and characterization of small insertion and deletion genetic variants in modern layer chicken genomes
Source: BMC Genomics. 2015 Jul 31;16:562. doi: 10.1186/s12864-015-1711-1 (PMC4563830; doi:10.1186/s12864-015-1711-1)
Supplement: Additional file 3: — A figure with a heatmap of fixed InDels in at least one group (BEL, WEL or I) for different categories (FS, NFS, stop-gain/loss, splicing, ncRNA and MCE) by Genesis tool. [file 12864_2015_1711_MOESM3_ESM.zip]

Archive with 1 entries (1 files):
- 12864_2015_1711_MOESM3_ESM.png
