# Supplementary material for: Detection and characterization of small insertion and deletion genetic variants in modern layer chicken genomes
Source: BMC Genomics. 2015 Jul 31;16:562. doi: 10.1186/s12864-015-1711-1 (PMC4563830; doi:10.1186/s12864-015-1711-1)
Supplement: Additional file 4: — An excel file with the details about the gene clusters enriched with frameshift and PROVEAN predicted intolerant non-frameshift InDels from three chicken groups viz. white egg layer (WEL), brown egg layer (BEL) and Inbred. The DAVID Gene Functional Classification tool was used to identify these gene clusters. [file 12864_2015_1711_MOESM4_ESM.xlsx]

## Sheet: Additional file 4
Additional file 4: Details about the gene clusters enriched with frameshift and PROVEAN predicted deleterious
nonframeshift InDels from three chicken groups viz. white egg layer (WEL), brown egg layer (BEL) and inbred.
The DAVID Gene Functional Classification tool was used to identify these gene clusters
Gene name (symbol)	Chr	Ensembl gene ID	Nº of paralog genes	Representative terms by Gene Ontology
Inbred group (ES1= 2.10)
structural maintenance of chromosomes flexible hinge domain containing 1 (SMCHD1)	2	ENSGALG00000014811	0	chromosome organization, inactivation of X chromosome by methylation
transforming growth factor beta regulator 4 (TBRG4)	2	ENSGALG00000005600	3	positive regulation of cell proliferation, cellular respiration, mitotic G1 phase
DEAD (Asp-Glu-Ala-Asp) box polypeptide 31 (DDX31)	17	ENSGALG00000003534	0	ATP-dependent helicase activity
serine/threonine kinase 31 (STK31)	2	ENSGALG00000010980	0	hydrolase activity, protein phosphorylation
WEL group (ES1= 2.41)
aquarius homolog (AQR)	5	ENSGALG00000009838	2	RNA splicing, mRNA processing
structural maintenance of chromosomes flexible hinge domain containing 1 (SMCHD1)	2	ENSGALG00000014811	0	chromosome organization, inactivation of X chromosome by methylation
kinesin family member C3 (KIFC3)	11	ENSGALG00000001020	3	golgi organization, visual perception, epithelial cell adhesion
transforming growth factor beta regulator 4 (TBRG4)	2	ENSGALG00000005600	3	positive regulation of cell proliferation, cellular respiration, mitotic G1 phase
DEAD (Asp-Glu-Ala-Asp) box polypeptide 31 (DDX31)	17	ENSGALG00000003534	0	ATP-dependent helicase activity
serine/threonine kinase 31 (STK31)	2	ENSGALG00000010980	0	hydrolase activity, protein phosphorylation
doublecortin-like kinase 3 (DCLK3)	2	ENSGALG00000012054	13	protein serine/threonine kinase activity
BEL group (ES1= 1.83)
serine/threonine kinase 31 (STK31)	2	ENSGALG00000010980	0	hydrolase activity, protein phosphorylation
male germ cell-associated kinase (MAK)	2	ENSGALG00000012770	2	cell differentiation, spermatogenesis, photoreceptor cell maintenance, development
doublecortin-like kinase 3 (DCLK3)	2	ENSGALG00000012054	13	protein serine/threonine kinase activity
PDZ binding kinase (PBK)	3	ENSGALG00000016582	0	mitotic nuclear division
src-related kinase lacking C-terminal regulatory tyrosine and N-terminal myristylation sites (SRMS)	20	ENSGALG00000005852	11	peptidyl-tyrosine autophosphorylation
protein kinase C, eta (PRKCH)	5	ENSGALG00000011889	10	blood coagulation, regulation of glial cell proliferation, signal transduction
desmin (DES)	7	ENSGALG00000011306	9	muscle contraction, regulation of heart contraction, cytoskeleton organization
1Enrichment scores (ES) rank the biological significance of gene groups based on overall EASE scores (P- value) of all enriched annotation terms.
